# Supplementary material for: Trends of Perinatal Stress, Anxiety, and Depression and Their Prediction on Postpartum Depression
Source: Int J Environ Res Public Health. 2021 Sep 3;18(17):9307. doi: 10.3390/ijerph18179307 (PMC8431252; doi:10.3390/ijerph18179307)
Supplement: Supplementary file 1 [file ijerph-18-09307-s001.zip]

Archive with 1 entries (1 files):
- ijerph-1337945-supplementary.pdf
